# Supplementary material for: Regular walking exercise prior to knee osteoarthritis reduces joint pain in an animal model
Source: PLoS One. 2023 Aug 10;18(8):e0289765. doi: 10.1371/journal.pone.0289765 (PMC10414568; doi:10.1371/journal.pone.0289765)
Supplement: S1 Data — (XLSX) [file pone.0289765.s001.xlsx]

## Sheet: PPT
	group	No	B.L.	6w(before injection)	7ｗ	8ｗ	9ｗ	10ｗ	11ｗ	12ｗ
	Sed + Sham	1	231.3	227.333	225.333	228	228	226.667	225.333	236
		2	218.7	217.333	228	230.667	230.667	225.333	233.333	233
		3	266	227.333	225.333	228.667	230	227.333	232.667	232.667
		4	235.3	233.333	232.667	234.667	230	232	232	232
		5	222.7	230.667	224.667	226	226	230	228.667	234
		6	228	226.667	229.333	228	230.667	238.667	229.333	238.667
		7	222.667	226	229.333	226.667	228.667	228	228.667	229.333
		8	225.333	224	227.333	227.333	226.667	224	232	228.667
		9	226	228	232.667	232.667	229.333	234.667	224.667	239.333
		10	224.667	226.667	236.667	233.333	237.333	228.667	234	234
		11	210	212	210
		12	202.667	206	204.667
		13	203.333	213.333	209.333
		14	200.667	210.667	211.333
		15	201.333	206	203.333
		16	202	206.667	208.667
		17	198.667	206	206.667
		18	203.333	206	211.333
		19	207.333	206	208
		20	208.667	208.667	212
	average		216.933	217.433	218.833	229.6	229.733	229.533	230.067	233.767
	SE		16.5469	10.1596	11.0816	3.03396	3.11428	4.47821	3.27278	3.50678
	Sed + OA	1	241.3	231.333	128	135.333	141.333	138.667	131.333	134
		2	221.3	221.333	136	134	134	136.667	136	130.667
		3	218.7	231.333	114.667	122.667	122.667	128	136	130.667
		4	222	232.667	139.333	134	128	137.333	148	146
		5	231.3	234	148.667	133.333	128	130.667	137.333	130.667
		6	221.333	227.333	118	121.333	119.333	122.667	125.333	122.667
		7	220.667	230.667	124.667	107.333	125.333	129.333	121.333	126.667
		8	221.333	233.333	124.667	127.333	119.333	118.667	127.333	126
		9	226	227.333	114	119.333	125.333	126.667	124.667	124
		10	221.333	230.667	129.333	122.667	124	125.333	122.667	124.667
		11	224.667	238	130.667	121.333	130	131.333	128.667	126.667
		12	211.333	209.333	130.667
		13	204.667	210	118.667
		14	210.667	212.667	114.667
		15	209.333	214	122.667
		16	196.667	208	117.333
		17	204	205.333	118.667
		18	204	206	114
		19	208	205.333	122
		20	198	211.333	132
	average		215.83	221	124.933	125.333	127.03	129.576	130.788	129.333
	SE		11.471	11.6549	9.41915	8.51143	6.45231	6.27002	7.95442	6.51835
	Ex + OA	1	230	221.333	166	151.333	152.667	143.333	151.333	140.667
		2	218	217.333	156.667	164	160	150	158.667	142.667
		3	235.3	214	163.333	154.667	149.333	141.333	144	138.667
		4	230.667	230.667	164	152.667	152	138.667	141.333	139.333
		5	210	232	168.667	150.667	150.667	132.667	145.333	138
		6	226	234.667	157.333	160.667	158.667	140	146.667	136.667
		7	228	232	147.333	156.667	162.667	140	145.333	150
		8	222	225.333	143.333	162	166	132.667	144	142.667
		9	225.333	228	159.333	158.667	165.333	154	146	145.333
		10	215.333	226	164	162	166.667	143.333	142.667	146
		11	210	212	180
		12	202	211.333	166
		13	205.333	206.667	166
		14	215.333	209.333	177.333
		15	204	209.333	169.333
		16	205.333	204.667	156.667
		17	199.333	204.667	170
		18	204	202	175.333
		19	200.667	206.667	164.667
		20	213.333	200	164
	average		214.998	216.4	163.967	157.333	158.4	141.6	146.533	142
	SE		11.3302	11.3496	9.00286	4.83812	6.75643	6.69771	5.03617	4.16926

## Sheet: Crtilage Score
	7 wks										12 wks
	group	No.	pic No.	zone score			total score	median			group	No.	pic No.	zone score			total score	median
				inner	central	outer								inner	central	outer
	Sed + Sham	11	1	0	0	0	0	0			Sed + Sham	1	1	0	0	0	0	0
		11	2	0	0	0	0					1	2	0	0	0	0
		12	1	0	0	0	0					2	1	0	0	0	0
		12	2	0	0	0	0					2	2	0	0	0	0
		13	1	0	0	0	0					3	1	0	0	0	0
		13	2	0	0	0	0					3	2	0	0	0	0
		14	1	0	0	0	0					4	1	0	0	0	0
		14	2	0	0	0	0					4	2	0	0	0	0
		15	1	0	0	0	0					5	1	0	0	0	0
		15	2	0	0	0	0					5	2	0	0	0	0
		16	1	0	0	0	0					6	1	0	0	0	0
		16	2	0	0	0	0					6	2	0	0	0	0
		17	1	0	0	0	0					7	1	0	0	0	0
		17	2	0	0	0	0					7	2	0	0	0	0
		18	1	0	0	0	0					8	1	0	0	0	0
		18	2	0	0	0	0					8	2	0	0	0	0
		19	1	0	0	0	0					9	1	0	0	0	0
		19	2	0	0	0	0					9	2	0	0	0	0
		20	1	0	0	0	0					10	1	0	0	0	0
		20	2	0	0	0	0					10	2	0	0	0	0
	Sed + OA	12	1	1	1	1	3	2			Sed + OA	1	1	3	2	3	8	10
		12	2	1	1	1	3					1	2	3	3	3	9
		13	1	1	1	1	3					2	1	3	4	3	10
		13	2	1	1	1	3					2	2	3	4	4	11
		14	1	1	1	0	2					3	1	5	5	5	15
		14	2	1	1	1	3					3	2	5	5	5	15
		15	1	1	1	1	3					4	1	3	2	3	8
		15	2	1	1	0	2					4	2	3	2	3	8
		16	1	1	1	1	3					5	1	3	3	2	8
		16	2	1	1	0	2					5	2	3	3	3	9
		17	1	0	1	1	2					6	1	2	4	3	9
		17	2	0	1	1	2					6	2	3	3	2	8
		18	1	0	1	0	1					7	1	3	4	4	11
		18	2	0	1	0	1					7	2	2	4	4	10
		19	1	1	0	0	1					8	1	4	3	3	10
		19	2	0	1	1	2					8	2	4	3	3	10
		20	1	0	1	1	2					9	1	4	4	4	12
		20	2	0	1	1	2					9	2	4	4	3	11
	Ex+OA	11	1	1	0	1	2	2				10	1	3	4	4	11
		11	2	1	1	1	3					10	2	4	5	5	14
		12	1	1	1	1	3				Ex+OA	1	1	3	3	2	8	11
		12	2	1	1	1	3					1	2	3	3	2	8
		13	1	1	0	1	2					2	1	3	4	2	9
		13	2	1	0	0	1					2	2	4	5	3	12
		14	1	1	1	1	3					3	1	3	3	3	9
		14	2	1	1	1	3					3	2	3	3	3	9
		15	1	1	1	1	3					4	1	3	3	3	9
		15	2	1	1	1	3					4	2	3	3	2	8
		16	1	1	1	1	3					5	1	4	4	4	12
		16	2	0	1	1	2					5	2	4	4	4	12
		17	1	0	1	1	2					6	1	4	5	4	13
		17	2	0	1	1	2					6	2	4	5	4	13
		18	1	1	1	0	2					7	1	3	4	3	10
		18	2	0	1	0	1					7	2	3	4	4	11
		19	1	1	1	1	3					8	1	4	4	3	11
		19	2	1	1	0	2					8	2	3	4	3	10
		20	1	0	1	1	2					9	1	4	4	4	12
		20	2	0	0	1	1					9	2	4	5	5	14
												10	1	4	4	4	12
												10	2	4	5	5	14
d

## Sheet: Subchondral Bone Score
	12 wks
	group	No.	pic No.	score	median
	Sed + Sham	1	1	0	0
		1	2	0
		2	1	0
		2	2	0
		3	1	0
		3	2	0
		4	1	0
		4	2	0
		5	1	0
		5	2	0
		6	1	0
		6	2	0
		7	1	0
		7	2	0
		8	1	0
		8	2	0
		9	1	0
		9	2	0
		10	1	0
		10	2	0
	Sed + OA	1	1	2	2
		1	2	3
		2	1	2
		2	2	3
		3	1	3
		3	2	3
		4	1	2
		4	2	2
		5	1	1
		5	2	1
		6	1	1
		6	2	1
		7	1	2
		7	2	2
		8	1	1
		8	2	1
		9	1	1
		9	2	1
		10	1	2
		10	2	3
	Ex+OA	1	1	1	1
		1	2	1
		2	1	2
		2	2	2
		3	1	2
		3	2	2
		4	1	3
		4	2	3
		5	1	1
		5	2	2
		6	1	1
		6	2	2
		7	1	1
		7	2	1
		8	1	1
		8	2	1
		9	1	1
		9	2	2
		10	1	1
		10	2	1

## Sheet: CD68
	group	No	number of positive cells	area of synovium	number of positive cells/mm2	mean	S.D		group	No	number of positive cells	area of synovium(mm2)	number of positive cells/mm2	mean	S.D
	Sed + Sham	11	34	0.535053	63.5451	60.5541	12.966		Sed + Sham	1	19	0.520077	36.5331	48.0505	8.00175
		11	34	0.619637	54.8708					1	23	0.453852	50.6774
		12	49	0.613719	79.8411					2	22	0.447524	49.1593
		12	35	0.565492	61.893					2	20	0.50872	39.3143
		13	20	0.359743	55.5952					3	13.5	0.389732	34.6392
		13	16	0.239103	66.9167					3	34	0.651999	52.1473
		14	20	0.26089	76.6607					4	18	0.496856	36.2278
		14	37	0.599968	61.6699					4	26	0.517477	50.2438
		15	31	0.62646	49.4844					5	17	0.495524	34.3071
		15	21	0.598908	35.0638					5	29	0.483326	60.001
	Sed + OA	12	113	0.654881	172.55	138.976	23.3247			6	28	0.50703	54.5661
		12	56	0.435564	128.569					6	5	0.084505	59.1681
		13	30	0.201574	148.829					7	26	0.515587	50.428
		13	24	0.179347	133.819					7	24	0.493312	48.6507
		14	66	0.446152	147.932					8	19	0.4147	45.8162
		14	43	0.2647	162.448					8	27	0.556414	48.525
		15	47	0.433195	108.496					9	20	0.427166	46.8202
		15	47	0.430555	109.162					9	25	0.488088	51.2203
	Ex + OA	11	42	0.329939	127.296	112.335	13.5973			10	25	0.452478	55.2513
		11	36	0.336126	107.103					10	26	0.453645	57.3136
		12	53	0.496955	106.65				Sed + OA	1	111	0.548353	202.424	230.654	31.5675
		12	49	0.493891	99.2122					1	108	0.476769	226.525
		13	30	0.3062	97.9753					2	133	0.501213	265.356
		13	26	0.286034	90.8982					2	72	0.544964	132.119
		14	40	0.31492	127.016					3	113	0.499871	226.058
		14	39	0.310273	125.696					3	109	0.507952	214.587
		15	26	0.218664	118.904					4	95	0.43815	216.821
		15	37	0.301806	122.595					4	110	0.482027	228.203
										5	119	0.516137	230.559
										5	94	0.441842	212.746
										6	145	0.583481	248.509
										6	108	0.476769	227.915
										7	106	0.465085	256.67
										7	110	0.428566	287.014
										8	133	0.463392	287.014
										8	128	0.534087	239.662
										9	93	0.429272	216.646
										9	117	0.491531	238.032
										10	75	0.329161	227.852
										10	112	0.473438	236.567
										11	91	0.436041	208.696
										11	124	0.507353	244.406
									Ex + OA	1	80	0.466013	171.669	173.659	11.4963
										1	112	0.589268	190.066
										2	83	0.538336	154.179
										2	91	0.5171	175.981
										3	102	0.626607	162.782
										3	82	0.4846	169.212
										4	92	0.570009	161.401
										4	104	0.572103	181.786
										5	86	0.552851	155.557
										5	98	0.538926	181.843
										6	83	0.464324	178.755
										6	90	0.494544	181.986
										7	85	0.522201	162.773
										7	98	0.525321	186.553
										8	82	0.474763	172.718
										8	93	0.511331	181.878
										9	78	0.479529	162.66
										9	102	0.543505	187.671
										10	83	0.505342	164.245
										10	97	0.511989	189.457

## Sheet: CD11c
	group	No	number of positive cells	area of synovium	number of positive cells/mm2	mean	S.D
	Sed + Sham	11	24	0.655103	36.6354	40.7747	8.36291
		11	26	0.586857	44.3038
		12	18	0.488162	36.873
		12	16	0.469734	34.0618
		13	6	0.212822	28.1926
		13	7	0.212871	32.8837
		14	11	0.225289	48.8263
		14	11	0.201726	54.5295
		15	14	0.326432	42.888
		15	15	0.308939	48.5532
	Sed + OA	12	33	0.340616	96.8833	99.0569	10.3263
		12	33	0.335335	98.4091
		13	26	0.226498	114.791
		13	23	0.20406	112.712
		14	17	0.167677	101.386
		14	17	0.185447	91.6706
		15	17	0.198877	85.4798
		15	20	0.219482	91.1236
	Ex + OA	11	13	0.15964	81.4332	63.0997	16.4732
		11	20	0.26146	76.4935
		12	33	0.483667	68.2288
		12	24	0.353034	67.9821
		13	10	0.219741	45.5082
		13	9	0.195716	45.9849
		14	21	0.306309	68.5581
		14	25	0.287137	87.0665
		15	18	0.386901	46.5235
		15	11	0.254525	43.2178

## Sheet: CD206
	group	No	number of positive cells	area of synovium	number of positive cells/mm2	mean	S.D
	Sed + Sham	11	8	0.288257	27.7531	27.6595	5.93878
		11	7	0.291603	24.0053
		12	7	0.33062	21.1724
		12	6	0.310319	19.3349
		13	8	0.33062	24.197
		13	8	0.310319	25.7799
		14	13	0.335906	38.7014
		14	10	0.304959	32.7913
		15	17	0.532679	31.9142
		15	17	0.549358	30.9452
	Sed + OA	12	11	0.340282	32.3261	34.8539	4.76854
		12	9	0.292644	30.7541
		13	18	0.556675	32.3348
		13	16	0.432362	37.006
		14	12	0.296045	40.5344
		14	11	0.304416	36.1348
		15	13	0.312357	41.6191
		15	10	0.355596	28.1218
	Ex + OA	11	19	0.250758	75.7702	73.2651	15.3928
		11	24	0.382853	62.6873
		12	30	0.535811	55.9899
		12	23	0.49889	46.1023
		13	21	0.321649	65.2886
		13	27	0.351042	76.9139
		14	35	0.37894	92.3628
		14	20	0.223797	89.3667
		15	35	0.440528	79.4502
		15	37	0.417045	88.7195

## Sheet: IL-4
	6Weks (before injection)	No	IL-4	β-actin	Δ	ΔΔ	2^ΔΔ	mean	S.D		7Weks (1 wk after injection)	No	IL-4	β-actin	Δ	ΔΔ	2^ΔΔ	mean	S.D
	Sed + Sham	1	33.59	22.22	11.37	0.905	0.534033	0.874898	0.301221		Sed + Sham	16	36.11	18.15	17.96	-0.74	1.67018	1.23316	0.19188
		1	33.62	22.28	11.34	0.875	0.545254					16	36.74	18.21	18.53	-0.17	1.12506
		2	33.03	21.17	11.86	-0.31	1.23971					17	34.27	19	15.27	-0.275	1.20999
		2	33.94	22.25	11.69	-0.48	1.39474					17	34.37	19.1	15.27	-0.275	1.20999
		3	33.68	22.59	11.09	0.02	0.986233					18	31.75	21.97	9.78	-0.31	1.23971
		3	33.69	22.75	10.94	-0.13	1.09429					18	32.05	21.98	10.07	-0.02	1.01396
		4	33.1	20.73	12.37	0.2	0.870551					19	35.2	19.28	15.92	-0.31	1.23971
		4	33.2	20.77	12.43	0.26	0.835088					19	35.36	19.34	16.02	-0.21	1.15669
		5	32.49	20.25	12.24	0.63	0.646176				Sed + OA	16	35.05	19.4	15.65	2.53	0.173139	0.244217	0.0791403
		5	32.66	20.32	12.34	0.73	0.602904					16	35.06	19.43	15.63	2.51	0.175556
	EX+ OA	1	31.3	22.3	9	-0.58	1.49485	1.27269	0.18935			17	34.85	19.83	15.02	1.9	0.267943
		1	31.53	22.41	9.12	-0.46	1.37554					17	34.86	19.86	15	1.88	0.271684
		2	36.24	21.93	14.31	-0.395	1.31494					18	33.89	18.77	15.12	2	0.25
		2	36.31	21.96	14.35	-0.355	1.27899					18	34.92	18.85	16.07	2.95	0.129408
		3	34.68	20.33	14.35	-0.355	1.27899					19	33.9	19.79	14.11	1.315	0.401925
		3	35.25	20.42	14.83	0.125	0.917004					19	34.9	19.8	15.1	2.305	0.202361
		4	34.18	20	14.18	-0.525	1.43893					20	34.23	19.78	14.45	1.655	0.317538
		4	34.6	20.02	14.58	-0.125	1.09051					20	34.6	19.82	14.78	1.985	0.252613
		5	32.24	21.89	10.35	-0.375	1.29684				EX+ OA	16	34.44	20.11	14.33	-0.72	1.64718	1.18721	0.267519
		5	32.68	21.89	10.79	0.065	0.955945					16	35.16	20.23	14.93	-0.12	1.08673
		6	32.77	22.59	10.18	-0.545	1.45902					17	33.66	19.98	13.68	-0.66	1.58008
		6	32.93	22.66	10.27	-0.455	1.37078					17	34.66	20.23	14.43	0.09	0.939523
												18	37.44	19.67	17.77	-0.185	1.13682
												18	37.58	19.75	17.83	-0.125	1.09051
												19	36.13	19.68	16.45	-0.42	1.33793
												19	36.29	19.75	16.54	-0.33	1.25701
												20	37.32	21.34	15.98	0.17	0.888843
												20	37.36	21.41	15.95	0.14	0.907519

## Sheet: IL-10
	6Weks (before injection)	No	IL-4	β-actin	Δ	ΔΔ	2^ΔΔ	mean	S.D		7Weks (1 wk after injection)	No	IL-4	β-actin	Δ	ΔΔ	2^ΔΔ	mean	S.D
	Sed + Sham	1	31.6	22.22	9.38	0.43	0.742262	0.827723	0.298636		Sed + Sham	16	30.44	18.15	12.29	0.75	0.594604	0.85211	0.234091
		1	31.69	22.28	9.41	0.46	0.726986					16	31.06	18.21	12.85	1.31	0.403321
		2	30.36	20.99	9.37	-0.205	1.15269					17	30.67	19	11.67	0.13	0.913831
		2	30.59	21	9.59	0.015	0.989657					17	30.84	19.1	11.74	0.2	0.870551
		3	35.96	24.69	11.27	-0.115	1.08298					18	31.89	20.38	11.51	-0.03	1.02101
		3	36.02	24.8	11.22	-0.165	1.12117					18	32.11	20.47	11.64	0.1	0.933033
		4	34.4	20.69	13.71	1.49	0.356013					19	30.69	19.28	11.41	-0.13	1.09429
		4	34.61	20.73	13.88	1.66	0.316439					19	30.9	19.34	11.56	0.02	0.986233
		5	34.4	22.96	11.44	0.055	0.962594				Sed + OA	16	35.32	17.56	17.76	3.27	0.103665	0.286471	0.185455
		5	34.75	23.09	11.66	0.275	0.82645					16	35.41	17.64	17.77	3.28	0.102949
	EX+ OA	1	33.07	22.6	10.47	-0.915	1.88557	1.81213	0.285553			17	34.13	18.17	15.96	1.47	0.360982
		1	33.18	22.73	10.45	-0.935	1.91189					17	34.39	18.2	16.19	1.7	0.307786
		2	33.47	22.71	10.76	-0.625	1.54221					18	34.8	19.51	15.29	0.8	0.574349
		2	33.62	22.73	10.89	-0.495	1.40932					18	34.81	19.61	15.2	0.71	0.61132
		3	32.81	22.07	10.74	-0.645	1.56374					19	34.17	18.88	15.29	2.855	0.138216
		3	32.86	22.16	10.7	-0.685	1.6077					19	34.26	18.88	15.38	2.945	0.129857
		4	28.32	19.64	8.68	-0.895	1.85961					20	34.17	19.94	14.23	1.795	0.288172
		4	28.35	19.79	8.56	-1.015	2.0209					20	34.46	20.01	14.45	2.015	0.247414
		5	31.71	23.92	7.79	-1.215	2.32141				EX+ OA	16	36.42	24.06	12.36	0.225	0.855595	0.675084	0.158773
		5	31.75	23.92	7.83	-1.175	2.25793					16	37.13	24.21	12.92	0.785	0.580352
		6	33.88	24.39	9.49	-0.705	1.63014					17	37.53	24.22	13.31	1.175	0.442884
		6	33.9	24.5	9.4	-0.795	1.73508					17	37.71	24.43	13.28	1.145	0.45219
												18	32.45	19.61	12.84	0.405	0.755236
												18	32.54	19.62	12.92	0.485	0.714497
												19	32.92	20.23	12.69	0.255	0.837987
												19	32.93	20.27	12.66	0.225	0.855595
												20	32.39	20.94	11.45	0.515	0.699793
												20	32.74	20.96	11.78	0.845	0.556711

## Sheet: IL-1b
	7Weks (1 wk after injection)	No	IL-4	β-actin	Δ	ΔΔ	2^ΔΔ	mean	S.D
	Sed + Sham	16	31.6	20.36	11.24	0.505	0.70466	0.510292	0.098274
		16	31.78	20.37	11.41	0.675	0.626332
		17	31.12	19.28	11.84	1.105	0.464902
		17	31.22	19.33	11.89	1.155	0.449066
		18	30.7	18.86	11.84	1.105	0.464902
		18	30.82	18.96	11.86	1.125	0.458502
		19	31.12	19.28	11.84	1.105	0.464902
		19	31.22	19.33	11.89	1.155	0.449066
	Sed + OA	17	31.07	20.84	10.23	-0.47	1.38511	1.24488	0.234654
		17	31.26	20.88	10.38	-0.32	1.24833
		18	31.67	21.22	10.45	-0.25	1.18921
		18	31.8	21.24	10.56	-0.14	1.10191
		19	31.99	21.18	10.81	0.11	0.926588
		19	32.13	21.26	10.87	0.17	0.888843
		20	29.74	23.67	6.07	-0.71	1.6358
		20	29.98	23.75	6.23	-0.55	1.46409
		16	34.63	24.41	10.22	-0.48	1.39474
		16	34.86	24.44	10.42	-0.28	1.21419
	EX+ Sham	16	32.29	21.16	11.13	0.395	0.760489	0.725746	0.189628
		16	32.31	21.36	10.95	0.215	0.861546
		17	32.89	21.24	11.65	0.915	0.530344
		17	33.14	21.31	11.83	1.095	0.468136
		18	30.36	21.98	8.38	0.73	0.602904
		18	30.45	21.99	8.46	0.81	0.570382
		19	33.45	22.24	11.21	0.475	0.719467
		19	33.47	22.28	11.19	0.455	0.72951
		20	32.61	25.01	7.6	-0.05	1.03526
		20	32.71	25.03	7.68	0.03	0.97942
